# Supplementary material for: Scaling up mental health services in Sudan: Sudanese psychiatrists’ opinions
Source: BJPsych Int. 2020 Nov;17(4):91–4. doi: 10.1192/bji.2020.17 (PMC7609983; doi:10.1192/bji.2020.17)
Supplement: Supplementary file 1 [file S2056474020000173sup001.zip]

Archive with 1 entries (1 files):
- BJI_2000017_suppmat/ICMJE_Forms.pdf
